# Supplementary material for: Concerted action of neuroepithelial basal shrinkage and active epithelial migration ensures efficient optic cup morphogenesis
Source: eLife. 2017 Apr 4;6:e22689. doi: 10.7554/eLife.22689 (PMC5380436; doi:10.7554/eLife.22689)
Supplement: Source code 1. — DOI: http://dx.doi.org/10.7554/eLife.22689.055 [file elife-22689-code1.py]

# @File file_to_save_result
# @int  enter_anything_here
#
# ###################################################################################
#
# Copyright (c) 2016, MPI CBG Dresden
# All rights reserved.
#
# Redistribution and use in source and binary forms, with or without modification, 
# are permitted provided that the following conditions are met:
#
# 1. Redistributions of source code must retain the above copyright notice, this 
#    list of conditions and the following disclaimer.
#
# 2. Redistributions in binary form must reproduce the above copyright notice, 
#    this list of conditions and the following disclaimer in the documentation 
#    and/or other materials provided with the distribution.
#
# THIS SOFTWARE IS PROVIDED BY THE COPYRIGHT HOLDERS AND CONTRIBUTORS "AS IS" AND 
# ANY EXPRESS OR IMPLIED WARRANTIES, INCLUDING, BUT NOT LIMITED TO, THE IMPLIED 
# WARRANTIES OF MERCHANTABILITY AND FITNESS FOR A PARTICULAR PURPOSE ARE DISCLAIMED. 
# IN NO EVENT SHALL THE COPYRIGHT HOLDER OR CONTRIBUTORS BE LIABLE FOR ANY DIRECT, 
# INDIRECT, INCIDENTAL, SPECIAL, EXEMPLARY, OR CONSEQUENTIAL DAMAGES (INCLUDING, BUT 
# NOT LIMITED TO, PROCUREMENT OF SUBSTITUTE GOODS OR SERVICES; LOSS OF USE, DATA, OR 
# PROFITS; OR BUSINESS INTERRUPTION) HOWEVER CAUSED AND ON ANY THEORY OF LIABILITY, 
# WHETHER IN CONTRACT, STRICT LIABILITY, OR TORT (INCLUDING NEGLIGENCE OR OTHERWISE) 
# ARISING IN ANY WAY OUT OF THE USE OF THIS SOFTWARE, EVEN IF ADVISED OF THE 
# POSSIBILITY OF SUCH DAMAGE. 
#
# ###################################################################################
#
#
# flatten a pice of 3D surface to allow user to measure an intensity profile in 
# depth/perpendicular to the surface
#
# authors: Benoit Lombardot, Robert Haase, Scientific Computing Facility, 
#          MPI CBG Dresden
# April 2015
#
#---------------
# Configuration
#---------------

#distance the image stacks are generated from the line of interest
d = 1000

#default line length for the depth measurement of the volume to do the intensity profile
volume_depth = 200

#how many samples should be shown in the final plot?
number_of_plot_samples = 100

#apply bleach correction? 1=yes, 0=no
apply_bleach_correction = 1

#-----------------------------
# don't change anything below
#-----------------------------
import time, datetime

from emblcmci import BleachCorrection_SimpleRatio
from ij import IJ, ImagePlus, ImageStack, CompositeImage
from ij.gui import WaitForUserDialog, Line, Roi, Plot
from ij.measure import ResultsTable
from ij.io import FileSaver, RoiEncoder
from ij.plugin import ChannelSplitter, Duplicator, HyperStackConverter, Straightener, Slicer

from java.awt import Color
from javax.swing import JFileChooser

from os import path

from org.apache.commons.math3.analysis.interpolation import LinearInterpolator

#------------------
# initialisation
origImp = IJ.getImage()

firstLine = Line(0,0,origImp)
secondLine = Line(0,0,origImp)
area = 0

#selected channel
currentChannel = -1

imp = Duplicator().run(origImp)

pixelWidth = origImp.getCalibration().pixelWidth
##print(pixelWidth)

#---------------------------------------------------------------------
# reduce dimensionality by only keeping the currently visible channel
if imp.getNChannels() > 1:
	WaitForUserDialog("Step 1/4", "Please select the channel you wish to use as reference.").show()
	currentChannel = IJ.getImage().getC()
	singleChannelImp = ChannelSplitter().split(imp)[currentChannel-1]
	imp.close()
	imp = singleChannelImp


def fixRoi(imp, fixColor):
	keepRoi = imp.getRoi()
	color = Roi.getColor()
	Roi.setColor(fixColor)
	IJ.run(imp, "Add Selection...", "")
	Roi.setColor(color)
	imp.setRoi(keepRoi)


def reslicing(imp, interactive, line1, line2):
	#todo: put this function and following four variables together in a class
	global firstLine
	global secondLine
	global area
	global volume_depth
	global imp_to_save
	
	#--------------------------------------------------
	#apply bleach correction to make slices appear similar in intensity
	if apply_bleach_correction and not (imp.getTitle()).endswith("[BleachCorrected]"):
		bc = BleachCorrection_SimpleRatio(imp, 0.0)
		bleachCorrectedImp = bc.correctBleach()
		bleachCorrectedImp.setTitle(bleachCorrectedImp.getTitle()+"[BleachCorrected]" )
		imp.close()
		imp = bleachCorrectedImp 

	#--------------------------------------------------
	# reslicing, 1st step
	
	imp.setZ(imp.getStackSize() / 2)
	
	if (interactive):
		IJ.setTool("line")
		imp.show()
		if (imp.getRoi() is None) or not (imp.getRoi().getType() == 5): #if current ROI is a line continue without asking for it
			WaitForUserDialog("Step 2/4", "Please draw a line (or polyline) along the surface to flatten.").show()
		
		firstLine = imp.getRoi()
		line1 = firstLine
	
	imp.setRoi(line1)
	area = line1.getLength()

	straigthenedImp = ImagePlus(imp.getTitle()+"[Streightened]", Straightener().straightenStack(imp, line1, d))
	##IJ.run(straigthenedImp, "8-bit", "")
	straigthenedImp.setCalibration(imp.getCalibration())
	
	IJ.run(straigthenedImp, "Reslice [/]...", "output="+('%f' % pixelWidth)+" start=Left")
	straigthenedImp.close()
	imp.close()
	imp = IJ.getImage()
	##IJ.run(imp, "8-bit", "")
	
	imp.setZ(imp.getStackSize() / 2)
	imp.setTitle(imp.getTitle()+"[Resliced]")
	imp.hide()
	
	#--------------------------------------------------
	# reslicing, 2nd step
	if (interactive):
		IJ.setTool("line")
		imp.show()
		WaitForUserDialog("Step 3/4", "Please draw a line (or polyline) in the Reslice stack.").show()
		
		line2 = imp.getRoi()

		#----------------------------------------------------
		# calculate a perpendicular line to the previous one
		fixRoi(imp, Color.cyan)
		
		thirdLineStartX = (line2.x1+line2.x2)/2.0
		thirdLineStartY = (line2.y1+line2.y2)/2.0
		
		length = line2.getRawLength()
		
		dirX = float(line2.x2-line2.x1) / length
		dirY = float(line2.y2-line2.y1) / length
		
		thirdLineEndX = thirdLineStartX + volume_depth * -dirY
		thirdLineEndY = thirdLineStartY + volume_depth * dirX  

		#----------------------------------------------------
		# show the line an ask the user to adapt it to define 
		# the depth of the volume to plot the intensity
		thirdLine = Line(thirdLineStartX, thirdLineStartY, thirdLineEndX, thirdLineEndY)
		imp.setRoi(thirdLine)

		fixRoi(imp, Color.cyan)
		
		WaitForUserDialog("Step 4/4", "Please correct this line to define the depth of the volume you wish to analyse. And please try to keep it perpendicular to the line you just drew.").show()

		fixRoi(imp, Color.green)

		#---------------------------------------------------------------
		# calculate a new line  (fourthline) which is positioned on the
		# center point of the last one (thirdline) and has
		# the lengt of the one before (secondline).
		# this line is the basis for the straighten operation of the 
		# final volume of interest for plotting the intensity profile.
		
		thirdLine = imp.getRoi()
		volume_depth = thirdLine.getRawLength()
		
		dirX = float(thirdLine.x2-thirdLine.x1) / volume_depth
		dirY = float(thirdLine.y2-thirdLine.y1) / volume_depth
		
		fourthLine = Line(line2.x1 + volume_depth * dirX * 0.5,line2.y1 + volume_depth * dirY * 0.5,line2.x2 + volume_depth * dirX * 0.5,line2.y2 + volume_depth * dirY * 0.5)

		imp_to_save = ImagePlus("slice_to_save", imp.getStack().getProcessor(imp.getZ()))
		imp_to_save.setRoi(fourthLine)
		fixRoi(imp_to_save, Color.green)
		imp_to_save.setRoi(thirdLine)
		fixRoi(imp_to_save, Color.green)

		
		imp.setRoi(fourthLine)
		fixRoi(imp, Color.green)
		line2 = fourthLine
		secondLine = fourthLine # keep this line for future use

	imp.setRoi(line2)
	
	area = area * line2.getLength()

	#-----------------------------------
	# create the volume to plot finally
	straigthenedImp = ImagePlus(imp.getTitle()+"Streightened", Straightener().straightenStack(imp, line2, int(volume_depth)))
	#imp.close()
	##IJ.run(straigthenedImp, "8-bit", "")
	straigthenedImp.show() ##hide / close
	IJ.run(straigthenedImp, "Reslice [/]...", "output="+('%f' % pixelWidth)+" start=Top")
	straigthenedImp.close()
	imp = IJ.getImage()
	##IJ.run(imp, "8-bit", "")
	imp.setZ(imp.getStackSize() / 2)
	imp.setTitle(imp.getTitle()+"[Resliced]")
	imp.hide() ##hide / close

	#-----------
	# that's it
	return imp

#---------------------------------------------------
# Perform reslicing on chosen and extracted channel
finalCurrentChannelImp = reslicing(imp, 1, None, None)

# apply same actions on other channels if available
nchannels = origImp.getNChannels()
if (nchannels > 1):

	channelStacks = []
	origChannels = ChannelSplitter().split(Duplicator().run(origImp))
	
	stacksize = 0
	resultStack = ImageStack(finalCurrentChannelImp.width, finalCurrentChannelImp.height)

	#---------------------------------------
	# collect imagestacks for every channel
	for ch in range(0,nchannels):
		print (ch)
		if (ch == currentChannel-1):
			channelStacks.append(finalCurrentChannelImp.getImageStack())
		else:
			res = reslicing(origChannels[ch], 0, firstLine, secondLine)
			channelStacks.append(res.getImageStack())
			
		#determine the smallest stack. however, all stacks should have same size.
		if ch == 0 or channelStacks[ch].getSize() < stacksize:
			stacksize = channelStacks[ch].getSize()
			
	#-------------------------------------------------------------------
	#put imagestacks together in one multi-channel image aka hyperstack
	for z in range(1, stacksize+1):
		for ch in range (0, nchannels):
			##print("Adding ch " + ('%d' % ch) + " z " + ('%d' % z))
			ip = channelStacks[ch].getProcessor(z)
			resultStack.addSlice(None, ip)
			
			
	resultImp = ImagePlus("Resliced channels", resultStack)

	
	hypImp = HyperStackConverter.toHyperStack(resultImp, nchannels, stacksize, 1, "default", "Color")
	hypImp.setLuts(origImp.getLuts())
	#hypImp.show()
	imp = hypImp
else:
	#finalCurrentChannelImp.show()
	imp = finalCurrentChannelImp

#imp = IJ.getImage()
imp.setTitle(origImp.getTitle() + " resliced to surface")


#---------------------------------------------------
# create stats for profiles
profileData = [[]]

# profileData-array will afterwards contain an array 
# for every channel with each X elements with mean 
# signal values. 

nchannels = imp.getNChannels()
origChannels = ChannelSplitter().split(Duplicator().run(imp))


for ch in range(0,nchannels):
	if (ch > 0):
		profileData.append([])
	
	stack = origChannels[ch].getStack()
	
	stacksize = stack.getSize()
	
	for z in range(1, stacksize+1):
		ip = stack.getProcessor(z)
		
		# do the intensity profiling
		stats = ip.getStatistics()
		profileData[ch].append(stats.mean)

xrange = range(1,(stacksize+1))

#--------------------------------
#interpolate the plots
interpolatedProfileData = [[]]
# The number of elements in profileData is now 
# reduced to {number_of_plot_samples} and the 
# result is stored in interpolatedProfileData

for ch in range(0,nchannels):
	if (ch > 0):
		interpolatedProfileData.append([])

	func = LinearInterpolator().interpolate(xrange,profileData[ch])

	for i in range(1,number_of_plot_samples+1):
		interpolatedProfileData[ch].append(func.value(float(stacksize)*float(i)/number_of_plot_samples))

#--------------------------------
# display the plots
for ch in range (1, nchannels+1):
	#plot = Plot(("Intensity profile on channel " + ('%d' % ch)), "depth", "Intensity",xrange, profileData[ch-1])
	#plot.show()

	plot = Plot(("Interp. Intensity profile on channel " + ('%d' % ch)), "depth", "Intensity",range(1,number_of_plot_samples+1), interpolatedProfileData[ch-1])
	plot.show()

#-------------------------------------------
# output the plots in a results table
rt = ResultsTable.getResultsTable()

rt.incrementCounter()

rt.addValue("Image", imp.getTitle())

for ch in range (1, nchannels+1):
	for i in range(1,number_of_plot_samples+1):
		rt.addValue("I(ch" + ('%d' % (ch))+ "," + ('%d' % (i))+ ")", interpolatedProfileData[ch-1][i-1])

timestamp = datetime.datetime.fromtimestamp(time.time()).strftime('%Y_%m_%d-%H_%M_%S')

#-------------------------------------------
# output the plots in a results table

rt.addValue("Timestamp", timestamp)
rt.addValue("FirstLineX1", firstLine.x1)
rt.addValue("FirstLineX2", firstLine.x2)
rt.addValue("FirstLineY1", firstLine.y1)
rt.addValue("FirstLineY2", firstLine.y2)
rt.addValue("SecondLineX1", secondLine.y1)
rt.addValue("SecondLineX2", secondLine.y2)
rt.addValue("SecondLineY1", secondLine.y1)
rt.addValue("SecondLineY2", secondLine.y2)
rt.addValue("volume_depth", volume_depth)
rt.show("Results");


#------------------------------------------
#output results in a folder chosen by the user
outputFoldername = file_to_save_result.getAbsolutePath()
impFilename = origImp.getFileInfo().fileName


#final check, abort if necessary
if outputFoldername == "":
	IJ.error("Results were not saved")
else:
	#store image
	#todo: following was commented out because files were too big and are recoverable from line info
#	IJ.run(imp, "8-bit", "")
#	IJ.run(imp, "Add Selection...", "")
	fs = FileSaver(imp_to_save)
	fs.saveAsTiff(outputFoldername + "_slice_" + timestamp + ".tiff")
	#store roi
	#re = RoiEncoder(outputFoldername + "_" + timestamp + "_landmarks.roi")
	#re.write(roi)
	#re = RoiEncoder(outputFoldername + "_" + timestamp + "_firstline.roi")
	#re.write(firstLine)
	#re = RoiEncoder(outputFoldername + "_" + timestamp + "_secondline.roi")
	#re.write(secondLine)
	#store logfile
	textfile = open(outputFoldername + "_log_" + timestamp + ".txt", 'w')
	textfile.write("\nTimestamp:                     " + timestamp)
	textfile.write("\nProcessed image:               " + impFilename)
	textfile.write("\nfirstline x1:                  " + ('%f' % (firstLine.x1)))
	textfile.write("\nfirstline x2:                  " + ('%f' % (firstLine.x2)))
	textfile.write("\nfirstline y1:                  " + ('%f' % (firstLine.y1)))
	textfile.write("\nfirstline y2:                  " + ('%f' % (firstLine.y2)))
	textfile.write("\nsecondline x1:                 " + ('%f' % (secondLine.x1)))
	textfile.write("\nsecondline x2:                 " + ('%f' % (secondLine.x2)))
	textfile.write("\nsecondline y1:                 " + ('%f' % (secondLine.y1)))
	textfile.write("\nsecondline y2:                 " + ('%f' % (secondLine.y2)))
	textfile.write("\nvolume_depth y2:                 " + ('%f' % (volume_depth)))

	
	textfile.close()


print("Bye.")
